# Supplementary material for: Thyroidal and Extrathyroidal Requirements for Iodine and Selenium: A Combined Evolutionary and (Patho)Physiological Approach
Source: Nutrients. 2022 Sep 20;14(19):3886. doi: 10.3390/nu14193886 (PMC9571367; doi:10.3390/nu14193886)
Supplement: Supplementary file 1 [file nutrients-14-03886-s001.zip]

Archive with 1 entries (1 files):
- nutrients-1919280-supplementary.pdf
